# Supplementary material for: Defining the Optimal Microspore Developmental Window for Efficient Anther-Derived Somatic Embryogenesis in Rubber Tree (Hevea brasiliensis)
Source: Plants (Basel). 2026 Mar 21;15(6):973. doi: 10.3390/plants15060973 (PMC13030732; doi:10.3390/plants15060973)
Supplement: Supplementary file 1 [file plants-15-00973-s001.zip]

Archive with 1 entries (1 files):
- plants-4179376-supplementary.pdf
